# Supplementary material for: Cytotoxic Potential of the Marine Diatom Thalassiosira rotula: Insights into Bioactivity of 24-Methylene Cholesterol
Source: Mar Drugs. 2022 Sep 23;20(10):595. doi: 10.3390/md20100595 (PMC9604713; doi:10.3390/md20100595)
Supplement: Supplementary file 1 [file marinedrugs-20-00595-s001.zip]

Archive with 1 entries (1 files):
- marinedrugs-1914210-supplementary.pdf
